# Supplementary material for: Antibiotic Exposure in a Low-Income Country: Screening Urine Samples for Presence of Antibiotics and Antibiotic Resistance in Coagulase Negative Staphylococcal Contaminants
Source: PLoS One. 2014 Dec 2;9(12):e113055. doi: 10.1371/journal.pone.0113055 (PMC4251977; doi:10.1371/journal.pone.0113055)
Supplement: Data S1 — Chromatographic and microbiological data for the occurrence of antibiotics and CoNS in human urine from outpatients in two hospitals in Ghana. (XLSX) [file pone.0113055.s004.xlsx]

## Sheet: HPLC-MS-MS (A, t(r))
Sample Name	Amoxicillin (364.3 / 222.8)	Amoxicillin (364.3 / 302.8)	tR(Q1)	tR(Q3)	Metronidazole (172.1 / 128.0)	Metronidazole (172.1 / 111.0)	tR(Q1)	tR(Q3)	Ampicillin (348.1 / 206.8)	Ampicillin (348.1 / 172.9)	tR(Q1)	tR(Q3)	Tetracycline (443.2 / 357.9)	Tetracycline (443.2 / 186.9)	tR(Q1)	tR(Q3)	Doxycycline (443.2 / 357.9)	Doxycycline (443.2 / 186.9)	tR(Q1)	tR(Q3)	Cefuroxime (423.2 / 317.8)	Cefuroxime (423.2 / 206.7)	tR(Q1)	tR(Q3)	Sulfamethoxazole (252.0 / 155.7)	tR(Q1)	D4-sulfamethoxazole (256.0 / 159.7)	tR(Q1)	Ciprofloxacin (332.0 / 314.2)	Ciprofloxacin (332.0 / 288.3)	tR(Q1)	tR(Q3)	Averag area of cipro in blanks (SIM 1)	Averag area of cipro in blanks (SIM 2)	Area (correlated for carry-over)	Area (correlated for carry-over)	Ion ratio (correlated for carry-over)	D8-ciprofloxacin (340.0 / 322.3)	D8-ciprofloxacin (340.0 / 296.4)	tR(Q1)	tR(Q3)	Trimethoprim (291.1 / 275.2)	Trimethoprim (291.1 / 261.3)	tR(Q1)	tR(Q3)	Averag area of trim in blanks (SIM 1)	Averag area of trim in blanks (SIM 2)	Area (correlated for carry-over)	Area (correlated for carry-over)
1354	0	1030	0	3.85	0	43.5	0	11.3	0	36.6	0	13.4	6950	17500	15.3	15	0	15300	0	16.3	0	0	0	0	0	0	39800	16.6	109000	51800	16.1	16.1						502000	307000	16.1	16.1	2680	5490	15.6	15.6
1357	0	1420	0	3.92	4350	64.2	11.1	11.4	0	0	0	0	5220	40200	15.3	14.9	0	13400	0	15.7	0	0	0	0	1180	16.3	31300	16.6	46200	0	16.2	0						323000	132000	16.5	16.5	1970	3930	16	15.9
1360	0	933	0	4.02	0	43.5	0	11.4	0	34.8	0	13.5	0	10400	0	14.8	0	8210	0	16.2	0	0	0	0	3570	16.7	26400	16.6	35300	0	15.4	0						440000	163000	16.3	16.3	17600	36000	15.9	15.9
1365	0	1070	0	3.6	0	0	0	0	0	0	0	13	0	1130	0	15.4	0	2610	0	16.8	0	301	0	15	0	0	5800	16.5	0	0	0	0						66900	30100	16.7	16.7	0	1250	0	13.9
1707	0	635	0	4.02	31100	29	10.6	10.8	0	0	0	0	0	24000	0	14.3	0	8990	0	16.2	0	0	0	0	0	0	74100	16.3	17500	0	15.3	0						513000	300000	16.3	16.3	3690	7640	15.9	15.8
1720	0	361	0	3.99	0	31.8	0	11.1	0	0	0	0	7680	7410	15	14.8	218000	176000	16.4	16.4	5180	2810	14.8	14.4	0	0	10100	16.6	296000000	203000000	14.8	14.8	427050	93000	295572950	202907000	1.45669	111000	19800	14.7	14.7	124	808	14.4	14.5
1723	0	799	0	4.06	9500	83.6	10.6	11.5	0	14.1	0	13.5	0	3760	0	15.2	0	5580	0	16.2	601	258	14.3	15.2	0	0	46400	16.2	3530000	1740000	16.6	16.6						347000	95900	16.6	16.6	0	4250	16	16
1771	0	1700	0	3.92	196000	94.9	10.1	11.4	1180	34.8	13.3	13.3	2720	58500	15.2	14.8	649000	226000	16.5	16.5	0	0	0	0	0	0	119000	16.6	28700000	20300000	15.6	15.6						574000	322000	15.6	15.6	2020	6160	15.4	15.4
1910	489	1020	2.33	4	27600	103	10.3	11.3	0	271	0	12.9	0	74700	0	14.9	0	2040	0	16.3	1330	558	14.4	14.4	1140	16.7	61500	16.6	0	0	0	0						297000	94900	15.8	15.8	2020	5070	15	15
1913	0	426	0	3.84	0	96.8	0	10.8	0	13.2	0	13.5	0	21000	0	14.7	0	871	0	16.4	0	0	0	0	0	0	16500	16.2	30700	16800	16.7	16.7	#VALUE!	#VALUE!	#VALUE!	#VALUE!	#VALUE!	209000	62400	16.7	16.7	336	973	16.3	16.3
1918	0	560	0	3.78	0	0	0	0	0	0	0	0	0	10400	0	14.9	0	10400	0	14.9	344	0	14	0	0	0	102000	16.6	95900	75700	15.5	15.4	0	0	95900	75700	1.26684	494000	227000	15.4	15.4	905	3080	14.8	14.8
1927	0	589	0	3.86	0	0	0	0	0	0	0	0	0	9400	0	14.8	1760	737	16.2	16.4	0	0	0	0	0	0	22500	16.2	17600	0	16.6	0	27650	0	-10050	0	#DIV/0!	111000	32200	16.5	16.5	0	2910	15.9	16.1
1995	0	0	0	3.87	0	0	0	0	0	0	0	13	2220	3300	14.3	15	2530	5170	15.9	16.4	1030	473	15.4	15.6	11900000	16.1	15500	16.1	128000	49500	15.9	15.9	27800	0	100200	49500	2.02424	311000	82200	15.9	15.9	16700000	17700000	13.9	13.9
1997	0	389	0	3.9	0	28.7	0	11.7	0	0	0	0	0	1700	0	15.2	0	0	0	0	0	0	0	0	0	0	27400	16.4	106000	69700	15.9	15.9	27650	0	78350	69700	1.1241	212000	101000	15.9	15.9	24800	86500	15.2	15.2
2016	0	79.5	0	3.76	0	34.3	0	11.1	0	0	0	0	0	6670	0	15.5	0	3300	0	16.3	0	0	0	0	945	16.6	23600	16.5	2090000	706000	15.9	15.9	21350	0	2068650	706000	2.9301	290000	40500	15.9	15.9	1310	6530	15.3	15.3
2019	0	1040	0	3.92	10600	40.5	10.1	11	0	38.8	0	13.4	0	39800	0	14.5	0	6930	0	16.3	448000	276000	14.3	14.3	0	0	60800	16.5	28600000	17600000	15.6	15.6	21400	0	28578600	17600000	1.62378	289000	118000	15.6	15.6	2320	7290	15	15
2043	0	794	0	3.71	0	0	0	0	0	0	0	0	4170	12200	14.8	14.7	3550	1910	16.4	16.9	515	387	15.1	14.3	2880	16.5	17700	16.6	71600	38400	16.3	16.3	29400	9050	42200	29350	1.43782	229000	100000	16.3	16.3	6290	25100	15.9	15.9	73175	197420	-66885	-172320
2046	0	669	0	3.85	0	0	0	0	0	0	0	0	1140	2850	15.4	15	2790	17100	16.8	16.3	2960	0	15.2	0	1140	16.5	29100	16.5	531000000	20200	16.1	14.4	92300	22300	530907700	-2100	-252813	0	0	0	0	5150	11300	14.3	14.3
2048	0	0	0	0.401	0	0	0	10	0	0	0	12.8	0	822	0	15.2	0	6680	0	16.1	387	0	15.3	0	1180	16.2	11000	16.2	64600	30700	16.2	16.3						75200	31300	16.2	16.2	36600	85800	15.9	15.9
2057	0	0	0	0	2680	25.4	10.4	11.2	0	0	0	0	2410	11400	15.1	15	2610	826	16.1	16.5	258	430	15.3	14.7	0	0	184000	16.6	4250000	3430000	15.2	15.2						612000	327000	15.2	15.2	5930	16200	14.6	14.6
2064	1650	1380	3.53	3.97	0	42.7	0	10.9	0	0	0	0	0	38300	0	14.9	851	3090	16.9	16.2	301	0	14.4	0	0	0	5970	16.6	125000	77200	15.9	16	37800	10405	87200	66795	1.30549	56700	20700	15.9	15.9	1490	4740	15.7	15.4
2073	0	79.5	0	3.84	0	42.9	0	10.5	0	0	0	0	2300	1510	15.9	15	2120	969	16.5	16.5	144000	77900	14.7	14.7	0	0	4080	16.6	0	0	0	0						218000	15500	15	15	0	0	0	0
2096	0	475	0	3.99	0	43	0	11.6	0	0	0	0	0	13400	0	14.8	1220	924	16.9	16.4	0	0	0	0	0	0	13600	16.5	17100	4640	16.1	16.1	24650	0	-7550	4640	-1.62716	189000	68600	16.2	16.1	0	0	0	0
2100	0	0	0	0	19800	54.7	10.4	11.3	0	0	0	12.8	10500	26000	15.1	14.8	0	10300	0	16.3	172	0	14.6	0	0	0	84000	16.6	81800	39600	15.8	15.8						465000	225000	15.8	15.7	3570	17800	15.2	15.2
2100	0	0	0	0	21800	39	10.6	10.9	0	0	0	12.9	7620	2460	15.1	15.1	0	8520	0	16.2	258	0	15.1	0	0	0	73000	16.6	107000	16000	15.8	15.8						492000	209000	15.8	15.8	2280	20800	16.3	16.3
2115	1300	806	3.29	3.74	0	45.4	0	10.9	0	0	0	0	5120	1370	15.4	15.4	1660	940	16.9	16.3	473	687	14.2	15.9	5610	16.6	46500	16.6	758000	481000	16	16						263000	125000	16	16	5240	19300	15.5	15.5
2143	0	164	0	3.97	8610000	54800	10.4	10.5	0	0	0	0	0	603	0	15.3	0	1770	0	15.7	0	0	0	0	0	0	4980	16.5	11700000	34600	15.9	16	437750	96655	11262250	-62055	-181.488	34700	13500	18	16.2	469	1850	15.6	15.7
2144	0	334	0	4.02	0	0	0	0	0	46.9	0	13.6	0	6550	0	14.7	0	7730	0	16.1	0	0	0	0	0	0	9380	16.3	0	0	0	0	427050	93000	-427050	-93000	4.59194	264000	77900	16.1	16.1	1630	6690	15.6	15.6
2148	0	262	0	3.98	91500	83.5	10.2	10.7	0	0	0	0	0	3790	0	15.2	0	1220	0	17	0	0	0	0	0	0	45900	16.1	29500	24900	16.7	16.8	24650	0	4850	24900	0.194779	188000	88100	16.7	16.7	1480	5510	16.1	16.2
2153	347	872	3.45	3.99	0	28.7	0	11.5	0	26.6	0	13.4	0	12800	0	14.8	0	6490	0	16.4	0	0	0	0	286	16.5	10600	16.5	138000	60100	15.8	15.8	437750	96655	-299750	-36555	8.19997	192000	54700	15.8	15.7	6060	25400	15.2	15.3
P1	0	0	0	0	0	0	0	0	0	0	0	0	2490	10100	15.4	14.8	1920	1990	16.3	16.4	0	0	0	0	0	0	7950	16.6	0	0	0	0						336000	120000	16.2	16.2	552	2080	15.7	15.7
P10	0	506	0	3.98	0	31.4	0	10.5	0	85.7	0	13	991	55800	14.6	14.9	984	3800	16	16.4	258	0	15.3	0	902	16.6	14300	16.6	24200	0	15.4	0						53400	28300	15.4	15.4	816	2720	14.8	14.8
P100	0	871	0	3.82	0	92.5	0	11.1	0	0	0	0	4320	2450	14.9	15.3	0	3190	0	17.1	0	0	0	0	0	0	17800	16.6	150000	99900	15.7	15.7						114000	51500	15.7	15.6	0	0	0	0
P101	182	539	3.53	3.57	0	0	0	0	0	0	0	0	0	0	15.1	16.7	0	1280	15.4	16.7	0	0	0	0	644	16.5	6230	16.5	135000	106000	16.3	16.3						129000	81900	16.3	16.3	3610	15300	15.9	15.9
P102	0	425	0	3.78	0	40.5	0	11.8	0	0	0	0	3570	2180	14.9	15.3	0	2570	0	16	644	258	14.2	14.2	0	0	5150	16.5	20800	18700	16.8	16.8						181000	81000	16.8	16.8	0	855	0	16.6
P105	0	0	0	0.701	0	30.3	0	10.4	0	0	0	13.1	0	0	0	20.3	0	0	17.8	17.3	644	301	15.3	14.5	0	0	24100	16.4	0	0	0	0						263000	92300	15.7	15.7	369	1130	15.2	15.2
P107	0	2	0	1.3	3450	65.4	10.3	11.3	0	0	0	0	0	2170	0	15.3	0	0	0	0	0	0	0	0	0	0	15900	16.6	27300	27800	15.6	15.6						176000	106000	15.6	15.6	0	0	0	0
P109	0	0	0	0	0	45.9	0	11.4	0	0	0	12.9	58300	36700	15.3	15.3	2170	1490	16.5	16.5	0	0	20.4	0	0	0	47100	16.5	33400	12400	16.1	16.1						465000	274000	16.1	16.1	4120	10200	15.6	15.6
P11	0	444	0	3.91	66000	277	10.4	10.3	0	0	0	0	0	16300	0	14.8	0	971	0	16.1	0	0	0	0	0	0	9680	16.5	22700	12000	16	16	14950	0	7750	12000	0.645833	214000	57300	16	15.9	1500	6170	15.5	15.4
P12	0	1.63	0	0.902	0	0	0	0	0	0	0	0	1240	16500	15.5	14.7	4120	682	16.4	16	430	0	14.9	0	0	0	14200	16.6	0	0	0	0						200000	82500	16	16	0	504	0	15.5
P15	0	555	0	3.68	0	0	0	0	0	0	0	0	1350	1520	16.1	15.3	1350	1370	16.1	15.9	215	0	15.3	0	0	0	8200	16.1	0	0	0	0						98800	51100	16.6	16.6	297	2440	16.1	16.1
P16	0	345	0	3.88	0	134	0	11.3	0	0	0	0	0	16700	0	14.8	0	4240	0	16.3	0	0	0	0	0	0	12800	16.6	0	0	0	0	42350	12750	-42350	-12750	3.32157	94400	37700	15.9	16	1310	5930	15.5	15.5
P17	0	102	0	3.67	128000000	1060000	10	10	0	0	0	0	0	1070	0	15.2	0	1780	0	16.4	387	0	15.2	0	0	0	5620	16.6	440000000	278000000	14.5	14.7	457550	225100	439542450	277774900	1.58237	0	0	0	0	253	10100	14.4	14.4
P18	0	16.4	0	3.96	8610	17.4	10.3	11.3	0	0	0	0	3180	3700	14.8	15.2	1010	1590	16.4	16.2	301	0	15	0	2220	16.4	6390	16.4	0	0	0	0						241000	69100	16.2	16.2	7690	29600	15.7	15.8
P19	0	391	0	3.74	135000	129	10.2	10.3	0	28.5	0	13.5	1110	3070	14.9	14.8	2140	3630	16.9	16.1	644	387	14.7	14.4	620000	16.3	33400	16.3	40100	23500	16.5	16.5	32600	14800	7500	8700	0.862069	276000	121000	16.5	16.5	4420000	8960000	15.9	15.9
P2	0	0	0	0	0	57.3	0	11.5	0	0	0	12.8	0	7740	0	14.8	0	4230	0	17.1	344	0	13.9	0	0	0	40200	16.3	127000	73300	16.2	16.2						360000	147000	16.2	16.2	551	2160	15.9	15.9
P20	0	0	0	3.73	0	26.6	0	11.6	0	0	0	0	1960	3270	14.6	15.4	879	6200	15.9	16	258	0	14.4	0	0	0	14600	16.5	0	0	0	0	27250	10490	-27250	-10490	2.59771	161000	56900	16.5	16.5	0	1170	0	16.2
P23	0	0	0	0	0	29	0	11.8	0	0	0	12.8	0	0	0	0	0	3230	0	15.9	0	0	0	0	0	0	35600	16.6	0	0	0	0						243000	118000	16	16	0	0	14.7	0
P24-1	0	1570	0	4.12	0	43.2	0	11.4	0	43.8	0	13.5	2780	65200	15.3	14.8	0	23400	0	16.1	0	0	0	0	2080	15.5	74800	16.6	76000	22200	16.1	16						586000	293000	16	16	4340	7780	15.5	15.4
P24-2	0	1150	0	4.1	0	69	0	11.5	0	16.3	0	12.9	0	54300	0	14.2	0	11900	0	16.1	515	215	15	15.2	1510	15.5	71900	16.6	63200	38600	16.2	16						444000	278000	16	16	2890	8220	15.4	15.4
P24-3	0	1160	0	4.08	4830	68.6	10.8	11.3	0	0	0	0	0	70400	0	14.1	0	19700	0	16	0	0	0	0	1650	15.5	66200	16.6	61100	18700	16.1	16						575000	239000	16	16	2750	10600	15.4	15.4
P25	0	2	0	0.801	9290	103	10.4	10.4	0	13.9	0	13.4	0	0	0	0	0	2490	0	17.9	0	0	0	0	0	0	46800	16.6	61400	37700	15.7	15.7						362000	120000	15.6	15.6	0	0	0	0
P26	0	0	0	0	0	0	0	0	0	29.5	0	13.5	0	0	0	19.3	0	0	15.2	17	0	558	0	14.9	0	0	16200	16.6	25100	21700	15.7	15.7						158000	67000	15.7	15.7	0	0	0	0
P27	0	1450	0	3.9	0	68.4	0	11.3	0	110	0	12.9	0	13200	0	14.8	0	15100	0	17.2	0	0	0	0	0	0	33100	16.6	0	0	0	0						304000	125000	16.3	16.3	1030	2640	15.8	15.8
P28	0	566	0	3.94	4000	89.9	11.3	11.4	0	0	0	0	4110	33800	14.3	14.8	0	2550	0	16.2	730	0	15.3	0	1720	15.9	16600	16.5	0	16500	0	16	463900	224600	-463900	-208100	2.22922	206000	63400	15.9	16	294	845	15.3	15.3
P28	0	446	0	4	0	69.4	0	11.5	0	0	0	0	2330	1530	14.9	15.3	1060	1930	16.8	16.2	0	0	0	0	1370	15.9	9780	16.5	0	0	0	0	28200	16500	-28200	-16500	1.70909	226000	54500	15.9	15.9	309	2330	15.3	15.3
P29	0	286	0	3.94	0	0	0	0	0	0	0	0	0	2630	0	15	0	2200	0	16.4	773	515	14.9	14.7	0	0	13600	16.4	115000	65700	16.3	16.3	21350	0	93650	65700	1.42542	167000	51600	16.3	16.3	173	1810	15.8	15.8
P30	0	2600	0	3.85	54200	84.5	10.6	11.5	0	47.2	0	13.3	0	194000	0	14.4	1120	18300	16.7	17.1	0	0	0	0	0	0	36500	16.6	42200	16400	16.2	16.2						330000	176000	16.3	16.2	3700	5580	15.8	15.8
P31	0	837	0	3.73	9240000	53600	10.2	10.1	0	0	0	0	13200	5830	15.3	15	789000	320000	16.6	16.6	11200	85	14.1	13.9	0	0	16600	16.5	16600000	10500000	15.9	15.9	38450	7300	16561550	10492700	1.57839	217000	77100	15.8	15.9	755	313	15.3	15.3
P32	0	1140	0	3.8	0	0	0	0	0	0	0	0	0	0	0	16.3	0	0	0	19	730	0	14.7	0	0	0	8380	16.6	0	0	0	0						103000	51100	15.9	15.9	0	0	0	0
P33	0	857	0	3.95	0	50.6	0	11.4	0	17.9	0	13.3	1090	15100	15.8	15.3	859	932	16.8	16.4	601	430	15.9	14.9	0	0	59600	16.6	43300	0	16.2	0						686000	181000	16	16	3390	8480	15.3	15.4
P34	0	2140	0	3.83	0	44.7	0	11	0	34.2	0	13.2	2800	139000	15.1	14.3	772	6330	17.1	16.7	0	0	0	0	0	0	23700	16.5	0	0	0	0						134000	47800	15.7	15.7	18600	44400	15.1	15.1
P35	0	883	0	3.71	0	0	0	0	0	83.6	0	13.3	0	0	15.9	16.9	1160	824	16.3	15.7	0	0	0	0	0	0	21200	16.6	0	0	0	0						455000	155000	15.8	15.8	0	0	0	0
P36	179000	6840	3.33	3.29	18400	107	10.3	10.5	0	0	0	0	2330	7200	14.3	14.9	0	0	0	0	0	0	0	0	340	16.6	42600	16.5	675000	243000	16.1	16.1	13500	4390	661500	238610	2.77231	497000	94500	16.1	16.1	0	2070	15.2	15.3
P38	0	0	0	0	40200	52.4	10.2	10.6	0	0	0	12.8	0	0	0	17.2	0	0	0	18	0	129	0	15.4	0	0	44500	16.6	57700	15100	15.8	15.9						610000	106000	15.8	15.8	1120	2900	15.7	15.7
P39	0	626	0	3.7	0	0	0	10.8	0	43.1	0	12.9	0	5770	0	14.7	0	3710	0	16.1	0	0	0	0	0	0	59500	16.5	0	0	0	0						450000	215000	16.6	16.6	0	3270	16.3	16.5
P4	664	463	3.63	4.07	12700	69.1	12.2	11.4	0	0	0	0	1010	25200	15.1	14.9	0	474	0	17	687	0	15	0	0	0	8520	16.6	14000	0	15.5	0	41800	20750	-27800	-20750	1.33976	81900	35900	15.5	15.5	1500	6660	14.9	14.9
P41	0	257	0	3.86	0	0	0	0	0	0	0	0	2040	11600	15.9	14.9	4660	2160	16.7	16.5	730	0	14.5	0	0	0	16800	16.6	204000	0	15.5	0	21600	4725	182400	-4725	-38.6032	107000	30500	16	16	335	3060	15.1	15
P43	0	500	0	3.83	22700000	141000	10.1	10	0	29.6	0	13.4	1350	2290	15.9	15.3	1350	690	15.9	15.8	172	0	14.6	0	0	0	20700	16.6	20000	0	16.1	0	32600	14800	-12600	-14800	0.851351	321000	111000	16	16	6000	14700	15.4	15.4
P46	0	892	0	3.77	0	57.3	0	11.5	0	47.9	0	13.4	0	929	0	15.2	0	7110	0	16.3	601	0	14.3	0	0	0	15300	16.6	17000	0	15.8	0	38450	7300	-21450	-7300	2.93836	217000	37900	15.8	15.8	1680	5570	15.3	15.4
P47	0	858	0	3.78	34500	42.6	9.92	11.1	0	0	0	0	0	0	0	17.9	0	0	0	18.8	0	0	0	0	0	0	49300	16.6	0	0	0	0						128000	66200	15.3	15.3	1250	3160	14.6	14.6
P5	0	0	0	0	0	0	0	0	0	0	0	0	2550	2890	14.2	14.6	2170	715	16.8	16.5	0	0	0	0	0	0	5200	16.3	0	0	0	0						79900	36200	16.5	16.5	0	677	0	16
P50	0	826	0	3.79	0	0	0	0	0	62.8	0	13.3	0	4140	0	15.4	0	2220	0	16.1	0	0	0	0	0	0	25200	16.2	41300	80000	16.6	16.6						117000	62100	16.6	16.6	0	0	0	0
P54	0	234	0	3.88	0	0	0	0	0	0	0	0	2490	2610	15	15.4	0	4770	0	16.3	344	0	15.2	0	0	0	40800	16.6	0	0	0	0	32700	12675	-32700	-12675	2.57988	335000	139000	15.9	15.9	167	1170	15.5	15.4
P56	0	644	0	3.85	21400	0	10.2	11.3	0	0	0	0	0	10500	0	14.7	0	4510	0	17.1	0	0	0	0	1260	16.1	52000	16.1	272000	211000	16.2	16.1						299000	150000	16.1	16.1	0	3180	0	15.8
P57	0	799	0	3.76	0	47.5	0	11.8	0	0	0	0	0	1280	0	15.1	0	1680	0	15.8	0	0	0	0	0	0	13800	16.5	14000	11400	0	0	25950	9320	-11950	2080	-5.74519	109000	57800	16.1	16.1	381	874	0	0
P60	0	546	0	3.85	0	0	0	0	0	19.3	0	13.6	1340	8120	14.5	14.7	0	1740	0	16.2	0	0	0	0	0	0	7130	16.6	18100	15300	16	16	36400	12300	-18300	3000	-6.1	84900	37700	16	16	378	883	15.6	15.6
P61	0	282	0	3.91	0	31.1	0	10.9	0	0	0	0	509000	692000	15	15	0	3430	0	16.5	1890	1330	14.7	14.7	0	0	14900	16.6	10900	9750	15.4	15.4	26550	14900	-15650	-5150	3.03883	136000	65800	15.3	15.3	1590	8310	14.7	14.7
P66	0	0	0	0	142000	1010	9.97	9.87	1300	48.5	13.2	13.2	2430	1210	15	15.6	2110	1080	15.5	15.9	687	473	14.5	14.1	0	0	2380	16.5	0	0	0	0						39900	27700	16.5	16.5	0	0	0	0
P69	0	216	0	4.07	0	59.6	0	12	0	0	0	0	0	1090	0	14.6	0	1840	0	16.3	0	0	0	0	0	0	12600	16.5	87700	58000	16	16	14950	0	72750	58000	1.25431	192000	47000	15.9	15.9	1730	2880	15.5	15.3
P71	0	294	0	3.71	0	54.1	0	11.3	0	0	0	0	1070	6850	15.8	14.7	1070	1180	15.8	16.1	0	215	0	14.6	0	0	4980	16.5	0	0	0	0						87800	34600	16.2	16.2	0	471	0	15.8
P72	0	386	0	3.81	0	47.8	0	11	0	0	0	0	1790	7390	14.7	14.1	1150	883	17.2	16.1	0	0	0	0	0	0	39300	16.6	36100	21800	15.7	0	25950	9320	10150	12480	0.813301	338000	94000	15.7	15.7	195	1720	15	15.1
P75	177	290	3.51	3.98	0	50.1	0	10.6	0	0	0	0	0	2410	0	14.9	0	4100	0	16.2	0	0	0	0	0	0	7680	16.5	71500	54100	16.1	16	13500	4390	58000	49710	1.16677	205000	84200	16	16	1010	3940	15.4	15.4
P76	0	0	0	0	0	0	0	0	0	23.1	0	13.5	0	2640	0	15.3	0	1150	0	16.5	0	687	0	15.1	8860	16.2	29100	16.2	0	0	0	0						146000	60900	16.5	16.5	11000	39800	16.1	16.1
P79	641	293	3.37	3.9	4470	79.6	10.8	11.3	0	0	0	0	0	18000	0	14.8	0	4200	0	16.3	0	0	0	0	0	0	11300	16.6	113000	75900	15.9	16	41800	20750	71200	55150	1.29102	128000	42900	15.9	15.9	1500	6660	0	15.4
P8	0	0	0	0	0	0	0	0	0	0	0	0	2110	2430	15.8	15.3	2990	1150	16.4	15.8	0	0	0	0	0	0	2770	16.6	0	0	0	0						98100	37700	16.3	16.3	0	3640	0	15.2
P84	0	442	0	3.87	1970000	10600	9.83	9.83	0	0	0	0	0	1590	0	15.1	0	9910	0	16.2	1630	1330	14.5	14.4	3200	16.6	27400	16.5	25100	8250	16	16.1	14350	0	10750	8250	1.30303	316000	104000	16	16	3210	8290	15.4	15.4
P84	0	322	0	3.8	2300000	13800	9.8	9.7	0	52.7	0	13.6	0	1440	0	15.3	1800	9760	16.8	16.2	2320	172	14.4	14.9	4420	16.6	27400	16.5	27500	13900	16	16	15850	3420	11650	10480	1.11164	326000	126000	16	16	3360	9800	15.4	15.4
P91	0	0	0	1.1	142000	35.8	10.1	11.9	0	0	0	12.8	1620	9010	15.5	14.8	1620	3280	15.5	16.2	0	0	0	0	0	0	23400	16.6	0	0	0	0						151000	85900	15.7	15.7	549	1250	15.1	15.1
P95	0	452	0	3.9	0	0	0	0	0	0	0	0	0	10200	0	14.8	0	0	0	0	0	0	0	0	0	0	36800	16.6	0	0	0	0	14350	0	-14350	0	#DIV/0!	241000	73200	15.8	15.7	0	0	0	0
P95	0	612	0	3.85	0	21.9	0	10.8	0	0	0	0	0	12500	0	14.8	0	1400	0	16	0	0	0	0	0	0	31700	16.6	14100	7830	15.9	15.7	15850	3420	-1750	4410	-0.396825	290000	50700	15.8	15.7	0	0	0	0
P96	0	0	0	0	0	56.6	0	11.1	0	0	0	12.9	0	0	0	16.2	0	0	0	18.8	730	0	14.2	0	1400	15.9	38200	16.6	60400	16300	15.7	15.7						470000	132000	15.7	15.7	4310	11300	15	15
P97	0	1300	0	3.86	0	71.7	0	10.8	0	28.9	0	13.6	0	14700	0	14.8	0	14200	0	16.3	515	0	14.2	0	0	0	4390	16.6	0	0	0	0	21650	4305	-21650	-4305	5.02904	111000	8180	15.7	15.7	255	195	16.4	15.4
P98	0	446	0	3.87	0	0	0	0	0	0	0	0	0	17600	0	14.7	0	1720	0	16.2	0	258	0	15.9	0	0	27100	16.5	148000	90000	15.9	15.9	21650	4305	126350	85695	1.47442	197000	75500	15.9	15.9	211	1130	15.4	15.3
P99	0	0	0	0	0	0	0	0	0	0	0	0	0	2850	0	15.3	0	1350	0	15.7	773	129	14.5	14.1	1920	16.7	46900	16.6	0	0	0	0						371000	115000	15.8	15.8	41200	147000	15.2	15.2
R10	0	26.2	0	3.76	0	37.2	0	11.7	0	0	0	0	850	1650	15.4	15.3	0	1140	0	16.6	0	0	0	0	0	0	0	0	35000	30900	16.4	16.4	35200	10250	-200	20650	-0.00968523	0	0	0	0	1500	7840	15.9	15.9
R13	0	77.3	0	3.72	0	151	0	11.3	0	0	0	0	1170	1840	14.6	15.2	0	787	0	15.7	0	0	0	0	0	0	38800	16.3	30500	17800	15.9	16	35200	10250	-4700	7550	-0.622517	322000	99700	15.9	15.9	0	0	0	0
R15	0	0	0	0	0	42.2	0	10.7	0	0	0	12.7	0	0	0	18.1	0	2750	0	17	0	258	0	15.9	0	0	27200	16.3	0	0	0	0						259000	83600	16.6	16.6	535	2180	16.3	16.2
R16	0	0	0	0	351000	251000	10.2	10.1	0	0	0	12.8	0	0	0	0	0	0	0	18	0	0	0	0	0	0	188000	16.5	73500	47600	16.1	16.1						1370000	840000	16.1	16.1	2580	7370	15.5	15.5
R17	1160	565	3.4	3.93	0	0	0	0	0	0	0	0	1830	5960	15.6	14.9	1830	1670	15.6	16.3	0	0	0	0	370000	16.6	9080	16.6	22400	27600	15.9	14.7	457550	225100	-435150	-197500	2.20329	167000	41200	15.8	15.8	15000000	38700000	15	15
R18	0	0	0	0	0	77	0	10.8	0	37.8	0	13.2	0	1720	0	15.1	0	10100	0	16.2	0	0	0	0	1610	16.6	87300	16.5	57200	14900	16.1	16						516000	317000	15.9	15.9	3650	9560	15.2	15.2
R21	0	0	0	3.78	0	65.3	0	11.8	0	39.3	0	13.5	0	7470	0	14.7	0	12600	0	16.3	0	0	0	0	600	16.3	26100	16.3	46000	31100	15.8	15.8	17500	14200	28500	16900	1.68639	156000	65400	15.7	15.7	417	1830	15.3	15.2
R22	0	0	0	0	0	36.6	0	11.4	0	0	0	0	0	0	0	0	0	0	0	0	0	0	0	0	0	0	16100	16.4	414000	265000	15.5	15.5	26550	14900	387450	250100	1.54918	163000	51500	15.5	15.5	552	3340	14.6	14.7
R24	0	0	0	0	0	79.4	0	11.9	0	0	0	0	2340	4290	16.1	15.4	2340	5210	16.1	17	0	129	0	15.6	0	0	3160	16.5	0	0	0	0						148000	49700	16.4	16.4	0	0	0	0
R28	0	1110	0	4.1	0	49.3	0	11.6	0	0	0	12.9	11200	61300	15.3	14.4	0	6020	0	16.1	0	0	0	0	61000	16.3	74000	16.3	2370000	1710000	16.7	16.7						388000	179000	16.7	16.7	406000	779000	16.5	16.5
R29	0	1360	0	4.12	0	83.9	0	11.4	0	78.3	0	13.3	0	279000	0	14.2	1570	3350	16.5	16.3	601	215	15.9	14.3	0	0	82900	16.6	123000	28300	16.3	16.1						722000	377000	16	16	6020	11200	15.5	15.4
R30	0	243	0	3.78	0	52.9	0	12.1	0	28.5	0	13.3	3810	23600	15.9	14.9	3810	1510	15.9	16.9	7220	2620	14.6	14.5	0	0	21100	16.4	1530000	1240000	16.7	16.7	92300	22300	1437700	1217700	1.18067	154000	90100	16.7	16.7	789	3630	16.3	16.3
R34	0	13800	0	4.65	0	31.3	0	11.2	0	58.9	0	13.3	0	23700	0	14.5	0	4800	0	16.2	0	0	0	0	0	0	31600	16.6	0	0	0	0						244000	79300	16.2	16.2	1840	4170	15.8	15.8
R35	0	997	0	3.72	46000	35.3	10.3	11.5	0	48.7	0	13	0	21400	0	14.8	0	12000	0	16.2	0	0	0	0	0	0	39900	16.6	23100000	18800000	16	16	49150	15650	23050850	18784350	1.22713	439000	241000	16	16	6000	17700	15.5	15.4
R39-1	0	964	0	3.95	25200	0	10.4	10.8	0	55.3	0	13.1	0	64300	0	14.2	0	4820	0	17.1	0	0	0	0	0	0	23600	16.5	40200	0	15.3	0						293000	118000	16.2	16.2	5060	13200	15.9	15.9
R39-2	0	726	0	3.84	34000	20.3	10.3	11.8	0	79.8	0	13.1	0	53800	0	14.2	0	4260	22.2	17.1	644	0	15.5	0	0	0	26600	16.5	48800	0	15.3	0						235000	136000	16.2	16.2	5110	12500	16	16
R39-3	0	649	0	3.85	26900	0	10.3	11.2	0	245	0	13.2	0	70900	0	14.2	0	4880	0	17.1	0	0	0	0	0	0	18500	16.5	28600	0	15.3	0						234000	83200	16.2	16.2	4080	12700	16	16
R40	0	559	0	3.8	0	21.7	0	11.2	0	237	0	13.3	0	27800	0	14.9	0	8130	0	17.2	0	0	0	0	0	0	110000	16.4	24100	0	15.4	0						649000	245000	15.5	15.5	2280	4340	14.9	14.8
R41	0	1260	0	3.84	23300	4170	10.1	8.26	0	42.4	0	13.2	3790	48900	14.1	14.8	1920	3560	17.2	16.4	215	0	14.1	0	0	0	16600	16.6	28800	31000	15.5	15.5	49150	15650	-20350	15350	-1.32573	103000	43300	15.4	15.4	666	1450	14.9	14.9
R43	0	0	0	3.75	0	33.6	0	11.1	0	25	0	13.5	0	2070	0	15.3	0	2800	0	16.2	0	0	0	0	0	0	21700	16.5	108000	57300	16.4	16.4	17500	14200	90500	43100	2.09977	360000	118000	16.3	16.3	422	2150	15.9	15.9
R45	0	0	0	3.76	0	39.9	0	11.4	0	0	0	0	1170	13600	14.7	14.8	1290	13300	16	16.2	0	0	0	0	0	0	9480	16.6	48200	16800	16.1	16	31750	11550	16450	5250	3.13333	164000	42500	16	16	445	1320	15.5	15.5
R46	0	478	0	3.71	0	52.6	0	11.5	0	25	0	13.3	0	1180	0	15.2	0	2230	0	16.2	0	0	0	0	0	0	29600	16.5	316000	218000	16.2	16.2	31750	11550	284250	206450	1.37685	301000	147000	16.2	16.2	551	1830	0	0
R48	135	1280	3.3	3.78	0	40.5	0	11.4	0	0	0	0	0	10600	0	14.9	0	0	0	0	0	0	0	0	0	0	13200	16.6	102000	76000	15.3	15.3	37600	11100	64400	64900	0.992296	87200	40900	15.3	15.3	364	1170	0	0
R49	86	340	3.43	3.5	0	33.4	0	11.5	0	0	0	0	1880	2500	14.5	15.5	0	1040	0	16.1	515	0	14.3	0	0	0	26500	16.5	36400	21800	16.2	16.2	37600	11100	-1200	10700	-0.11215	239000	86400	16.2	16.2	725	2590	0	0
R50	0	714	0	3.71	0	0	0	0	0	0	0	0	0	584	0	15.3	0	2470	0	16.2	687	0	14.5	0	0	0	44900	16.2	39900	0	16.1	0	27250	10490	12650	-10490	-1.20591	290000	146000	15.9	15.9	695	2200	15.3	15.4
R52-1	325000	12800	3.45	3.41	0	58.9	0	11.2	0	0	0	0	1910	3150	15.9	14.9	3810	20900	16.3	16.2	526	0	14.5	0	0	0	4950	16.5	5080000	2210000	16.3	16.3	37800	10405	5042200	2199595	2.29233	151000	33100	16.3	16.3	1800	3350	15.7	15.9
R53-1	20700	1550	3.44	3.4	16300	39.5	9.81	12.3	0	22.5	0	13.4	0	26900	0	14.8	0	4170	0	16.4	473	0	14.3	0	3970	16.6	7060	16.6	38400	38800	15.6	15.6						24700	16900	15.6	15.5	10400	24000	14.9	14.9
R53-2	150	490	3.29	3.6	0	75.5	0	11.9	0	0	0	0	848	4290	14.6	15.1	1680	2550	16.8	16.2	0	0	0	0	913	15.8	22300	16.6	52200	38100	16.2	16.3	43600	23900	8600	14200	0.605634	223000	110000	16.2	16.2	0	0	0	0
R55	0	461	0	3.66	0	0	0	0	0	0	0	0	980	7430	15.1	14.9	2670	1320	16.3	16.4	0	730	0	15	0	16.1	40800	16.6	42600	36200	15.9	14.7	46350	20800	-3750	15400	-0.243506	404000	115000	15.9	15.9	3060	3070	15.3	15.3
R57	0	13.3	0	4.03	0	22.9	0	10.8	0	0	0	0	0	0	0	0	0	0	0	0	0	0	0	0	0	0	20000	16.3	0	0	0	0	42350	12750	-42350	-12750	3.32157	152000	60000	16.7	16.7	0	0	0	0
R61	195	359	3.48	3.79	0	35.6	0	11.6	0	0	0	0	2070	9100	16.1	14.6	2070	2160	16.1	16.9	515	0	15.1	0	0	0	4800	16.5	14400	0	16.1	0	23450	0	-9050	0		238000	58800	16.1	16.1	0	0	0	0
R62	0	0	0	0	0	52.7	0	11.3	5930	154	13.2	13.2	2320	4810	14.7	15.2	2540	1830	17	16.1	416	0	14.6	0	0	0	30500	16.6	0	0	0	0						208000	148000	16.1	16.1	988	4300	15.5	15.5
[truncated: 4 more columns]

## Sheet: Standard calibration (A, t(r))
Sample Name		Amoxicillin (364.3 / 222.8)	Amoxicillin (364.3 / 302.8)	tR(Q1)	tR(Q3)	Metronidazole (172.1 / 128.0)	Metronidazole (172.1 / 111.0)	tR(Q1)	tR(Q3)	Ampicillin (348.1 / 206.8)	Ampicillin (348.1 / 172.9)	tR(Q1)	tR(Q3)	Tetracycline (443.2 / 357.9)	Tetracycline (443.2 / 186.9)	tR(Q1)	tR(Q3)	Doxycycline (443.2 / 357.9)	Doxycycline (443.2 / 186.9)	tR(Q1)	tR(Q3)	Cefuroxime (423.2 / 317.8)	Cefuroxime (423.2 / 206.7)	tR(Q1)	tR(Q3)	Sulfamethoxazole (252.0 / 155.7)	tR(Q1)	D4-sulfamethoxazole (256.0 / 159.7)	tR(Q1)	Ciprofloxacin (332.0 / 314.2)	Ciprofloxacin (332.0 / 288.3)	tR(Q1)	tR(Q3)	D8-ciprofloxacin (340.0 / 322.3)	D8-ciprofloxacin (340.0 / 296.4)	tR(Q1)	tR(Q3)	Trimethoprim (291.1 / 275.2)	Trimethoprim (291.1 / 261.3)	tR(Q1)	tR(Q3)	D4-trimethopril (294.1 / 275.2)	D4-trimethoprim (294.1 / 264.3)	tR(Q1)	tR(Q3)
0.1 ppm-1	4	817	33.3	3.38	2.97	41200	26.8	11.3	11.8	9760	193	13.2	13.2	1900	2200	15.1	15.1	1840	0	16.4	0	2710	2190	14.9	14.9	5240	16.8	228000	16.7	29300	13500	15	15	444000	171000	14.9	14.9	15100	28100	14.3	14.3	200000	223000	14.3	14.3
0.1 ppm-2	5	730	0	3.39	1.3	25400	95.3	11.2	11	8060	129	13.2	13.2	2740	1370	15.1	15.6	0	1370	0	15.6	1720	1630	14.9	14.9	3790	16.7	180000	16.7	16500	0	14.9	0	355000	115000	14.9	14.9	12000	25000	14.3	14.3	170000	198000	14.3	14.3
0.1 ppm-3	9	524	18	3.26	2.95	27100	86	10.6	11.7	8980	155	13.1	13.1	1950	1880	15	15	0	2150	0	17.4	2280	1290	14.8	14.8	6060	16.7	230000	16.6	28400	10000	14.9	14.9	486000	125000	14.9	14.9	15100	33800	14.3	14.3	213000	239000	14.2	14.2
0.5 ppm-1	13	3240	195	3.72	3.72	125000	959	11.3	11.3	56500	1050	13.2	13.2	13500	5730	15.1	15.1	7360	2030	16.5	16.5	11600	7470	14.9	14.9	17900	16.7	251000	16.7	134000	15300	15	15	552000	52500	14.9	14.9	104000	190000	14.3	14.3	344000	397000	14.3	14.3
0.5 ppm-2	15	2640	128	3.66	3.53	95700	37.8	10.9	11.5	37200	743	13.2	13.2	8180	3630	15.1	15.1	5040	1110	16.4	16.4	9240	6400	14.9	14.9	9570	16.7	166000	16.7	78200	32400	14.9	14.9	375000	91400	14.9	14.9	51600	102000	14.3	14.3	175000	196000	14.3	14.3
0.5 ppm-3	15	2220	12.6	3.35	4.39	103000	0	10.6	11.7	26500	449	13.1	13.1	4560	5340	15	15.1	3770	0	16.4	0	6760	5070	14.8	14.8	17600	16.7	168000	16.6	68300	45000	14.9	14.9	304000	115000	14.9	14.9	35900	73100	14.3	14.3	122000	142000	14.2	14.2
1 ppm-1	16	5660	276	3.73	3.75	369000	1780	11.3	11.4	126000	2300	13.2	13.2	23900	9830	15.1	15.1	18000	2220	16.5	16.5	24500	16600	14.9	14.9	49300	16.7	257000	16.7	323000	118000	15	15	786000	190000	14.9	14.9	173000	341000	14.3	14.3	289000	320000	14.3	14.3
1 ppm-2	21	5050	238	3.62	3.49	321000	2290	11	11	68400	1270	13.2	13.2	12200	6880	15.1	15.1	8630	2080	16.4	16.5	19800	10800	14.9	14.9	32900	16.7	178000	16.7	173000	78300	14.9	14.9	420000	111000	14.9	14.9	97000	197000	14.3	14.3	166000	190000	14.3	14.3
1 ppm-3	1	6270	203	3.53	3.48	285000	1380	10.9	10.9	90900	1600	13.2	13.1	11400	8840	15.1	15.1	8990	1830	16.4	16.3	17400	11600	14.8	14.9	38500	16.7	209000	16.7	235000	51400	14.9	14.9	557000	80900	14.9	14.9	108000	185000	14.3	14.3	167000	186000	14.3	14.3
2 ppm-1	7	13900	580	3.45	3.39	361000	1680	11.3	11.3	165000	2920	13.2	13.2	59800	16900	15.1	15.1	40900	5870	16.4	16.5	48700	29700	14.9	14.9	104000	16.7	241000	16.7	432000	197000	15	15	511000	190000	14.9	14.9	251000	460000	14.3	14.3	199000	241000	14.3	14.3
2 ppm-2	18	12100	557	3.6	3.58	359000	1880	10.9	11	123000	2270	13.2	13.1	21200	11400	15.1	15.1	17700	4570	16.4	16.4	34400	22600	14.9	14.9	55800	16.7	180000	16.7	297000	102000	14.9	14.9	381000	96100	14.9	14.9	185000	351000	14.3	14.3	161000	189000	14.3	14.3
2 ppm-5	18	10000	463	3.41	3.37	388000	2310	10.5	10.5	92000	1660	13.1	13.1	12700	12300	15.1	15	13600	2680	16.4	16.4	27400	16700	14.8	14.8	58200	16.7	162000	16.6	259000	93900	14.9	14.9	321000	78700	14.9	14.9	124000	275000	14.3	14.3	124000	154000	14.3	14.3
3.5 ppm-1	10	23200	1020	3.59	3.51	1270000	7560	11.3	11.3	410000	7440	13.2	13.2	99200	41100	15.1	15.1	87900	12000	16.5	16.5	84700	52000	14.9	14.9	215000	16.7	235000	16.7	975000	387000	15	15	635000	183000	14.9	14.9	565000	1050000	14.3	14.3	250000	312000	14.3	14.3
3.5 ppm-2	2	24000	993	3.43	3.4	886000	4450	11	11	250000	4520	13.2	13.2	59200	30800	15.1	15.1	46500	11800	16.4	16.4	81600	47000	14.9	14.9	226000	16.7	258000	16.7	852000	231000	14.9	14.9	586000	111000	14.9	14.9	369000	697000	14.3	14.3	170000	201000	14.3	14.3
3.5 ppm-3	6	18500	734	3.29	3.27	872000	5360	10.6	10.6	292000	5060	13.1	13.1	33000	28700	15	15	26100	5900	16.4	16.4	61500	37500	14.8	14.8	198000	16.6	210000	16.6	892000	218000	14.9	14.9	571000	93000	14.9	14.9	404000	803000	14.3	14.3	199000	240000	14.2	14.2
5 ppm-1	19	28900	1160	3.69	3.58	1450000	7680	11.2	11.3	458000	8360	13.2	13.2	133000	56800	15.1	15.1	194000	29700	16.5	16.5	151000	94700	15	15	357000	16.7	248000	16.7	1790000	354000	15	15	825000	108000	15	15	847000	1550000	14.4	14.4	276000	317000	14.3	14.3
5 ppm-2	8	29100	1260	3.48	3.42	1320000	6870	11.1	11.1	335000	6190	13.2	13.2	76900	36000	15.1	15.1	78500	12000	16.5	16.5	98800	63800	14.9	14.9	233000	16.7	201000	16.7	1050000	511000	14.9	14.9	507000	172000	14.9	14.9	468000	915000	14.3	14.3	158000	191000	14.3	14.3
5 ppm-3	12	23100	916	3.31	3.28	920000	5490	10.6	10.5	346000	6230	13.1	13.1	40800	37800	15.1	15	41900	16100	16.4	16.4	99200	60600	14.8	14.8	280000	16.7	178000	16.7	1310000	394000	14.9	14.9	640000	113000	14.9	14.9	540000	1080000	14.3	14.3	194000	218000	14.3	14.3

## Sheet: SPE (mass, pH)
Sample ID	SPE date	Wheight (full container)	Weight (empty container)	Mass of sample	pH befor	pH after
2144	2012-02-29	82.5	20.07	62.43	7.97	7.23
2100	2012-02-29	63.45	19.66	43.79	5.55	7.29
2143	2012-02-29	73.18	19.68	53.5	4.5	7.21
2016	2012-02-29	53.45	21.08	32.37	8.01	6.97
1720	2012-02-29	166.84	19.67	147.17	5.24	6.73
2064	2012-02-29	133.86	19.9	113.96	4.93	6.75
2153	2012-02-29	105.15	19.17	85.98	4.25	6.97
R53-1	2012-02-29	111.35	19.61	91.74	5.26	6.81
R52-1	2012-02-29	97.77	19.4	78.37	6.4	6.79
R17	2012-02-29	129	20	109	4.45	6.93
2115	2012-03-01	79.42	19.54	59.88	5.28	7.06
1719	2012-03-01	123.83	19.31	104.52	6.99	7.01
2042	2012-03-01	142.25	20	122.25	6.24	6.9
2040	2012-03-01	121.28	19.23	102.05	7.98	7.15
2104	2012-03-01	157.76	20.71	137.05	6.38	6.93
2147	2012-03-01	181.63	22.96	158.67	5.94	6.84
1764	2012-03-01	147.23	19.84	127.39	6.98	7
2007	2012-03-01	118.15	20.03	98.12	5.34	6.81
2095	2012-03-01	52.89	24.01	28.88	5.21	9.93
1996	2012-03-01	122.69	19.45	103.24	7.24	7.25
2001	2012-03-01	162.87	19.91	142.96	5.91	6.85
2137	2012-03-01	128.88	19.88	109	6.52	6.98
R54	2012-03-01	126.28	19.6	106.68	6.09	7.75
R37	2012-03-01	126.97	19.65	107.32	7.5	7.26
R12	2012-03-01	110.98	20.81	90.17	6.58	7.02
R61	2012-03-01	183.31	19.8	163.51	5.23	7.17
R5	2012-03-01	179.76	20.73	159.03	6.62	6.91
R53-2	2012-03-01	147.99	19.68	128.31	5.3	6.89
R55	2012-03-01	141.29	19.49	121.8	5.41	7.05
2146	2012-03-02	172.21	41.93	130.28	7.77	7.07
1995	2012-03-02	126.33	19.47	106.86	5.51	6.99
2092	2012-03-02	139.99	20.4	119.59	4.24	7.19
2148	2012-03-02	171.53	20.27	151.26	5.74	6.95
2047	2012-03-02	139.51	19.97	119.54	5.89	6.89
1997	2012-03-02	170.54	20.42	150.12	5.76	6.81
1860	2012-03-02	58.2	20.56	37.64	5.16	7.16
1921	2012-03-02	161.69	19.48	142.21	6.85	6.86
1770	2012-03-02	58.52	19.41	39.11	4.84	7.1
1767	2012-03-02	67.56	19.45	48.11	4.8	7.23
1916	2012-03-02	143.04	19.46	123.58	6.72	6.72
2067	2012-03-02	129.01	21.49	107.52	6.13	6.84
2045	2012-03-02	151.31	19.84	131.47	7.36	6.93
2008	2012-03-02	122.86	19.87	102.99	8.4	7.13
2046	2012-03-02	150.55	19.81	130.74	4.68	7.14
R49	2012-03-02	151.51	20.77	130.74	4.56	7.1
R4	2012-03-02	153.46	24.91	128.55	8.3	7.29
R59	2012-03-02	122.7	21.32	101.38	8.06	7.17
R9	2012-03-02	182.08	20.49	161.59	5.64	6.98
R7	2012-03-02	197.43	19.64	177.79	6.2	6.93
R29	2012-03-02	85.76	19.38	66.38	5.44	6.92
R26	2012-03-02	87.57	19.2	68.37	8.39	7.21
R8	2012-03-02	84.24	20.55	63.69	6.84	6.84
R27	2012-03-02	156.15	20.46	135.69	5.24	6.85
R28	2012-03-02	111.63	19.78	91.85	5.32	6.78
R50	2012-03-02	83.35	19.63	63.72	7.66	7.05
2057	2012-03-05	132.43	19.6	112.83	6.39	6.79
1733	2012-03-05	79.38	19.42	59.96	5.09	7.06
1712	2012-03-05	60.48	19.64	40.84	4.64	7.22
1918	2012-03-05	68.72	19.35	49.37	6.94	6.96
1725	2012-03-05	108.01	19.8	88.21	9.7	7.07
2155	2012-03-05	95.97	19.38	76.59	4.68	6.97
1927	2012-03-05	167.75	19.44	148.31	5.9	6.83
1912	2012-03-05	62.66	20.73	41.93	5.13	6.92
2073	2012-03-05	115.22	19.28	95.94	5.83	6.98
1910	2012-03-05	94.17	19.76	74.41	7.82	7.26
1763	2012-03-05	64.75	20.32	44.43	6.1	6.91
R22	2012-03-05	71.55	19.19	52.36	4.85	7.26
R13	2012-03-05	154.98	19.5	135.48	5.5	6.88
R10	2012-03-05	96.43	19.66	76.77	5.87	6.81
R23	2012-03-05	170	19.8	150.2	7.13	7.13
R33	2012-03-05	149.69	19.3	130.39	4.11	6.88
R25	2012-03-05	159.5	19.89	139.61	4.71	7.05
R24	2012-03-05	169.12	19.5	149.62	4.34	7.15
R15	2012-03-05	91.68	19.8	71.88	6.54	6.92
R56	2012-03-05	90.69	19.69	71	5.9	6.86
R1	2012-03-05	57.46	19.66	37.8	6.11	6.72
R30	2012-03-05	141.26	19.97	121.29	5.36	7.1
R20	2012-03-05	98.13	20.8	77.33	6.72	6.72
R52-2	2012-03-05	84.31	19.43	64.88	4.31	6.97
1718	2012-03-06	92.81	19.42	73.39	6.96	6.97
1920	2012-03-06	137.81	19.81	118	6.99	6.99
1723	2012-03-06	89.42	19.99	69.43	7.42	7.19
1707	2012-03-06	134.54	19.84	114.7	5.75	7.04
1713	2012-03-06	128.34	19.79	108.55	4.91	7.03
1726	2012-03-06	83.42	19.55	63.87	4.45	7.01
1922	2012-03-06	139.08	27.8	111.28	8.11	7.2
2114	2012-03-06	69.78	19.55	50.23	4.42	6.94
2043	2012-03-06	87.15	19.83	67.32	4.57	6.9
2017	2012-03-06	149.59	19.29	130.3	6.57	6.98
R34	2012-03-06	167.46	19.91	147.55	7.1	7.1
R14	2012-03-06	122.9	19.38	103.52	5.82	6.78
R6	2012-03-06	75.9	20.11	55.79	5.41	6.88
R11	2012-03-06	157.09	19.84	137.25	5.01	6.74
R19	2012-03-06	101.62	20.14	81.48	7.07	7.09
R57	2012-03-06	137.62	19.73	117.89	4.87	7.17
R35	2012-03-06	90.7	19.24	71.46	3.8	6.8
R36	2012-03-06	59.77	19.67	40.1	4.39	6.89
R62	2012-03-06	62.49	19.52	42.97	4.75	6.95
R51	2012-03-06	138.32	19.6	118.72	6.19	6.84
R43	2012-03-06	54.24	19.42	34.82	4.17	6.94
R44	2012-03-06	88.3	19.4	68.9	6.95	6.96
R47	2012-03-06	96.96	19.48	77.48	4.53	6.83
1772	2012-03-07	38.25	19.51	18.74	5.67	7
2161	2012-03-07	163.54	19.76	143.78	6.37	7.24
1898	2012-03-07	67.57	19.26	48.31	6.45	7.05
2162	2012-03-07	170.73	19.55	151.18	5.03	7.03
2096	2012-03-07	167.43	19.38	148.05	4.17	7.29
2038	2012-03-07	146.6	19.54	127.06	4.62	7.21
1913	2012-03-07	80.2	19.27	60.93	6.64	7.06
2048	2012-03-07	105.44	19.31	86.13	4.45	6.91
2014	2012-03-07	123.07	19.53	103.54	4.61	7.12
2138	2012-03-07	149.01	19.46	129.55	6.52	6.99
2019	2012-03-07	140	19.53	120.47	4.62	7.1
R31	2012-03-07	127.54	19.81	107.73	7.47	6.99
R18	2012-03-07	71.83	19.54	52.29	5.03	6.72
R21	2012-03-07	173.98	19.57	154.41	7.66	7.23
R45	2012-03-07	156.89	19.33	137.56	5.48	6.78
R39	2012-03-07	127.75	19.57	108.18	4.6	6.88					½
R40	2012-03-07	158.04	19.43	138.61	5.57	6.99
R48	2012-03-07	151.58	19.49	132.09	5.78	6.92
R16	2012-03-07	59.72	19.48	40.24	6.01	6.79
R46	2012-03-07	151.58	19.61	131.97	4.78	6.73
R38	2012-03-07	158.56	19.23	139.33	5.59	7.06
R58	2012-03-07	164.65	26.9	137.75	7.72	7.24
R2	2012-03-07	168.03	19.63	148.4	5.63	6.92
R41	2012-03-07	163.93	19.44	144.49	7.32	7.07
R42	2012-03-07	160.08	19.4	140.68	5.94	6.72
R60	2012-03-07	168.6	19.45	149.15	6.45	7.22
1360	2012-04-16	118.62	17.15	101.47	7.25	7.26
1359	2012-04-16	111.34	16.91	94.43	5.85	7.06
1377	2012-04-16	122.72	17.75	104.97	6.88	6.88
1365	2012-04-16	86.58	29.62	56.96	6.85	6.85
1355	2012-04-16	64.29	17.61	46.68	6.5	6.86
1357	2012-04-16	115.89	16.79	99.1	6.56	6.92
P2	2012-04-16	100.58	19.47	81.11	7.59	7.3
P20	2012-04-16	150.17	19.66	130.51	6.89	6.86
P76	2012-04-16	165.7	21.45	144.25	7.98	7.21
P33	2012-04-16	164.55	19.3	145.25	7.71	6.85
P80	2012-04-16	95.2	19.35	75.85	6.24	6.84
P77	2012-04-16	119.63	20.58	99.05	7.05	7.07
P39	2012-04-16	72.68	19.33	53.35	6.39	7.15
P57	2012-04-16	97.66	19.28	78.38	6.43	7
P37	2012-04-16	67.4	20.3	47.1	6.18	6.92
P51	2012-04-16	71.65	19.66	51.99	6.7	7
1354	2012-04-17	110.34	16.95	93.39	7.08	7.08
P101	2012-04-17	171.09	19.93	151.16	6.62	6.84
P103A	2012-04-17	178.23	19.52	158.71	7.17	7.19
P109	2012-04-17	74.06	20.29	53.77	6.83	6.84
P86	2012-04-17	44.74	19.69	25.05	6.25	6.93
P12	2012-04-17	50.93	21.44	29.49	8.06	7.09
P9	2012-04-17	114.73	23.25	91.48	7.63	7.22
P30	2012-04-17	46.99	19.75	27.24	7.31	6.76
P15	2012-04-17	74.44	21.05	53.39	7.73	7.32
P8	2012-04-17	134.06	20.62	113.44	7.56	7.17
P1	2012-04-17	134.15	20.21	113.94	6.83	6.85
P35	2012-04-17	101.65	20.01	81.64	6.62	6.82
P32	2012-04-17	69.95	20.21	49.74	6.39	6.84
P58	2012-04-17	100.64	19.98	80.66	6.57	7.14
P19	2012-04-17	155.75	19.51	136.24	7.17	7.18
P98	2012-04-17	57.13	19.83	37.3	7.47	7
P26	2012-04-17	101.97	19.76	82.21	7.1	7.11
P66	2012-04-17	85.33	20.46	64.87	7.07	7.07
P5	2012-04-17	165.91	20.04	145.87	7.46	7.22
P90	2012-04-17	162.07	19.67	142.4	7.68	7.16
P105	2012-04-17	167.48	20.18	147.3	6.32	7.18
P18	2012-04-17	53.26	19.89	33.37	7.07	7.08
P23	2012-04-17	71.51	20.08	51.43	6.94	6.94
P88	2012-04-17	101.11	19.95	81.16	7.01	7.02
P41	2012-04-17	155.46	19.46	136	7.58	7.15
P21	2012-04-17	116.47	19.97	96.5	7.4	7.8
P17	2012-04-18	115.21	20.07	95.14	6.08	6.82
P103	2012-04-18	145.73	20.03	125.7	6.57	7.21
P107	2012-04-18	175.66	20.47	155.19	6.88	6.88
P25	2012-04-18	146.3	20.72	125.58	7.45	7.24
P79	2012-04-18	164.05	22.76	141.29	6.84	6.84
P36	2012-04-18	173.68	20	153.68	7.39	7.12
P4	2012-04-18	140.38	20.72	119.66	7.42	6,23(?)
P29	2012-04-18	110.97	20.64	90.33	7.43	7.18
P34	2012-04-18	73.86	19.87	53.99	6.6	6.9
P11	2012-04-18	71.43	19.52	51.91	6.73	6.74
P69	2012-04-18	174.12	19.83	154.29	6.74	6.74
P66	2012-04-18	171.83	19.94	151.89	6.55	7.02
P56	2012-04-18	98.84	20.12	78.72	8.19	7.3
P75	2012-04-18	129.3	19.96	109.34	7.4	6.93
P38	2012-04-18	114.83	19.32	95.51	7.37	6.77
P81	2012-04-18	177.33	19.51	157.82	7.32	7.09
P28	2012-04-18	82.09	19.74	62.35	6.77	6.77
P10	2012-04-18	165.58	19.73	145.85	8.17	7.22
P92	2012-04-18	169.18	20.74	148.44	7.16	7.16
P16	2012-04-18	172.88	20.09	152.79	6.99	7
P96	2012-04-18	165.86	19.75	146.11	7.12	7.12
P24	2012-04-18	70.12	19.74	50.38	7.01	7.13
P97	2012-04-18	94.64	20.2	74.44	6.02	6.92
P99	2012-04-18	34.28	20.72	13.56	6.37	6.83
P82	2012-04-18	63.23	19.5	43.73	6.85	6.85
P61	2012-04-18	80.01	20.37	59.64	7.76	7.76
P6	2012-04-18	83.8	19.8	64	6.21	7.14
P60	2012-04-19	153.6	19.64	133.96	5.87	6.93
P106	2012-04-19	93.94	19.74	74.2	7.91	7.26
P31	2012-04-19	184.21	20	164.21	5.92	6.96
P40	2012-04-19	172.7	20.25	152.45	7.06	7.08
P42	2012-04-19	169.48	19.5	149.98	7.66	7.13
P44	2012-04-19	129.25	19.52	109.73	6.83	6.83
P45	2012-04-19	163.3	20.58	142.72	7.29	7.11
P68	2012-04-19	87.11	20.21	66.9	6.63	6.93
P49	2012-04-19	147.37	19.61	127.76	7.56	6.99
P89	2012-04-19	161.28	20.22	141.06	6.58	6.88
P59	2012-04-19	136.29	24.2	112.09	6.46	6.98
P102	2012-04-19	166.72	19.27	147.45	6.14	7.11
P50	2012-04-19	168.33	19.62	148.71	7	7
P95	2012-04-19	137.39	20.06	117.33	7.6	7.15
P46	2012-04-19	152.37	20.03	132.34	6.75	7.75
P62	2012-04-19	162.42	20.02	142.4	6.4	6.91
P108	2012-04-19	163.23	19.5	143.73	6.46	6.95
P72	2012-04-19	125.16	20.17	104.99	7.43	6.95
P84	2012-04-19	150.55	19.68	130.87	7.38	7
P78	2012-04-19	161.8	20.39	141.41	6.29	6.87
P7	2012-04-19	86.21	20.04	66.17	6.68	6.91
P83	2012-04-19	98.91	19.29	79.62	7.34	7.03
P48	2012-04-19	90.5	19.96	70.54	6.71	7.71
P43	2012-04-19	137.96	20.17	117.79	6.76	6.77
P47	2012-04-19	161.17	21.07	140.1	6.92	6.92
P22	2012-04-19	86.92	19.66	67.26	7.76	7.17
P87	2012-04-19	168.41	19.86	148.55	7.45	7.04
P65	2012-04-19	90.56	21.42	69.14	8.47	7.16
P91	2012-04-19	164.23	19.75	144.48	6.56	6.91
P93	2012-04-19	167.19	21.5	145.69	6.37	6.98
P3	2012-04-19	82.01	19.94	62.07	6.38	6.87
P63	2012-04-19	99.95	19.72	80.23	7.02	7.04
P27	2012-04-19	63.44	19.15	44.29	6.01	6.9
P73	2012-04-19	150.67	19.83	130.84	6.42	6.99
P53	2012-04-19	97.76	19.51	78.25	8.13	7
P54	2012-04-20	179.54	20.07	159.47	7.07	7.1
P55	2012-04-20	165.6	19.96	145.64	6.62	6.87
P100	2012-04-20	153.95	19.4	134.55	6.96	6.97
P74	2012-04-20	173.42	20.4	153.02	6.66	6.95
P104	2012-04-20	161.57	19.95	141.62	6.22	7.12
P85	2012-04-20	169.89	19.86	150.03	5.89	6.92
P71	2012-04-20	158.07	20.02	138.05	6.2	7
P64	2012-04-20	165.06	20.4	144.66	7.12	7.12
P70	2012-04-20	168.52	20.13	148.39	7.24	7.26
P94	2012-04-20	158.86	23.46	135.4	7.83	7.27
P52	2012-04-20	117.38	19.61	97.77	6.33	6.87
P13	2012-04-20	167.85	20.43	147.42	6.69	7
P14	2012-04-20	130.81	20.07	110.74	6.61	6.95
P67	2012-04-20	146.62	19.67	126.95	6.73	6.74

## Sheet: MALDI-ToF, Species
Sample code	Organism (best match)	Score value	Organism (second best match)	Score value
1354	Staphylococcus warneri	2.03	Staphylococcus warneri	1.966
	Staphylococcus warneri	1.763	Staphylococcus warneri	1.704
1357	Staphylococcus haemolyticus	2.004	Staphylococcus haemolyticus	1.817
	Staphylococcus haemolyticus	2.009	Staphylococcus haemolyticus	1.785
1360	Staphylococcus haemolyticus	1.931	Staphylococcus haemolyticus	1.785
	Staphylococcus haemolyticus	2.033	Staphylococcus haemolyticus	1.778
1707	Staphylococcus haemolyticus	1.999	Staphylococcus haemolyticus	1.933
	no peaks found	< 0	no peaks found	< 0
1723	Staphylococcus haemolyticus	1.97	Staphylococcus haemolyticus	1.823
	Staphylococcus haemolyticus	1.939	Staphylococcus haemolyticus	1.863
1730	Staphylococcus haemolyticus	1.9	Staphylococcus haemolyticus	1.841
	Staphylococcus haemolyticus	2.023	Staphylococcus haemolyticus	1.967
1772	Staphylococcus haemolyticus	1.834	Staphylococcus haemolyticus	1.833
	no peaks found	< 0	no peaks found	< 0
1910	Staphylococcus haemolyticus	1.899	Staphylococcus haemolyticus	1.806
	Staphylococcus haemolyticus	2.028	Staphylococcus haemolyticus	2.016
1913-1	Staphylococcus epidermidis	1.977	Staphylococcus epidermidis	1.736
	Staphylococcus epidermidis	2.015	Staphylococcus epidermidis	1.703
1913-2	Staphylococcus haemolyticus	2.1	Staphylococcus haemolyticus	2.083
	Staphylococcus haemolyticus	2.007	Staphylococcus haemolyticus	1.976
1918-1	Staphylococcus arlettae	1.746	Staphylococcus arlettae	1.709
	Staphylococcus arlettae	1.74	not reliable identification	1.573
1918-2	Staphylococcus simulans	1.708	Staphylococcus simulans	1.642
	Staphylococcus simulans	2.03	Staphylococcus simulans	1.941
1927	Staphylococcus haemolyticus	1.972	Staphylococcus haemolyticus	1.918
	Staphylococcus haemolyticus	1.871	Staphylococcus haemolyticus	1.803
1995	no peaks found	< 0	no peaks found	< 0
	Staphylococcus haemolyticus	1.988	Staphylococcus haemolyticus	1.82
1997	Staphylococcus haemolyticus	2.153	Staphylococcus haemolyticus	2.039
	Staphylococcus haemolyticus	1.95	Staphylococcus haemolyticus	1.753
2019	Staphylococcus haemolyticus	2.136	Staphylococcus haemolyticus	2.019
	Staphylococcus haemolyticus	2.096		1.847
2043	Staphylococcus haemolyticus	1.961	Staphylococcus haemolyticus	1.735
	Staphylococcus haemolyticus	1.838	not reliable identification	1.549
2046	Staphylococcus haemolyticus	2.156	Staphylococcus haemolyticus	1.938
	no peaks found	< 0	no peaks found	< 0
2048	Staphylococcus haemolyticus	1.951	Staphylococcus haemolyticus	1.945
	Staphylococcus haemolyticus	1.965	Staphylococcus haemolyticus	1.964
2057	Staphylococcus haemolyticus	2.084	Staphylococcus haemolyticus	1.966
	Staphylococcus haemolyticus	2.076	Staphylococcus haemolyticus	1.924
2092-1	no peaks found	< 0	no peaks found	< 0
	Staphylococcus epidermidis	2.129	Staphylococcus epidermidis	1.973
2092-2	Staphylococcus haemolyticus	2.097	Staphylococcus haemolyticus	2.015
	Staphylococcus haemolyticus	2.06	Staphylococcus haemolyticus	1.956
2096	no peaks found	< 0	no peaks found	< 0
	Staphylococcus haemolyticus	2.075	Staphylococcus haemolyticus	1.971
2100	Staphylococcus haemolyticus	2.065	Staphylococcus haemolyticus	1.787
	Staphylococcus haemolyticus	2.034	Staphylococcus haemolyticus	1.798
2115	Staphylococcus haemolyticus	1.828	Staphylococcus haemolyticus	1.729
	Staphylococcus haemolyticus	2.078	Staphylococcus haemolyticus	1.867
2146	Staphylococcus haemolyticus	1.902	Staphylococcus haemolyticus	1.857
	Staphylococcus haemolyticus	1.823	Staphylococcus haemolyticus	1.758
2148	Staphylococcus haemolyticus	2.074	Staphylococcus haemolyticus	2.017
	Staphylococcus haemolyticus	2.16	Staphylococcus haemolyticus	1.94
R15	Staphylococcus epidermidis	1.904	Staphylococcus epidermidis	1.831
	Staphylococcus epidermidis	1.96	Staphylococcus epidermidis	1.84
R16	Staphylococcus haemolyticus	2	Staphylococcus haemolyticus	1.905
	no peaks found	< 0	no peaks found	< 0
R18	Staphylococcus haemolyticus	2.111	Staphylococcus haemolyticus	2.028
	Staphylococcus haemolyticus	2.059	Staphylococcus haemolyticus	2.041
R21	Staphylococcus haemolyticus	2.129	Staphylococcus haemolyticus	2.04
	no peaks found	< 0	no peaks found	< 0
R28	Staphylococcus haemolyticus	2.157	Staphylococcus haemolyticus	2.1
	Staphylococcus haemolyticus	2.185	Staphylococcus haemolyticus	1.844
R29	Staphylococcus epidermidis	1.909	Staphylococcus epidermidis	1.844
	Staphylococcus epidermidis	2031	Staphylococcus epidermidis	1.801
R30	Staphylococcus epidermidis	1.731	not reliable identification	1.698
	Staphylococcus epidermidis	1.819	Staphylococcus epidermidis	1.642
R32	Staphylococcus haemolyticus	2.053	Staphylococcus haemolyticus	1.951
	Staphylococcus haemolyticus	1.753	not reliable identification	1.678
R34	no peaks found	< 0	no peaks found	< 0
	Staphylococcus haemolyticus	2.172	Staphylococcus haemolyticus	2.017
R35	Staphylococcus haemolyticus	2.111	Staphylococcus haemolyticus	1.883
	Staphylococcus haemolyticus	2.108	Staphylococcus haemolyticus	2.09
R39-1	no peaks found	< 0	no peaks found	< 0
	Staphylococcus haemolyticus	2.109	Staphylococcus haemolyticus	1.954
R39-2	Staphylococcus haemolyticus	1.883	Staphylococcus haemolyticus	1.859
	Staphylococcus haemolyticus	1.971	Staphylococcus haemolyticus	1.82
R40	Staphylococcus haemolyticus	2.08	Staphylococcus haemolyticus	1.988
	Staphylococcus haemolyticus	1.838	not reliable identification	1.665
R41	Staphylococcus haemolyticus	2.092	Staphylococcus haemolyticus	1.889
	no peaks found	< 0	no peaks found	< 0
R43	Staphylococcus haemolyticus	1.848	Staphylococcus haemolyticus	1.733
	Staphylococcus haemolyticus	2.063	Staphylococcus haemolyticus	1.948
R45	Staphylococcus haemolyticus	2.119	Staphylococcus haemolyticus	1.902
	Staphylococcus haemolyticus	2.133	Staphylococcus haemolyticus	1.935
R46	Staphylococcus haemolyticus	1.904	Staphylococcus haemolyticus	1.805
	Staphylococcus haemolyticus	1.911	Staphylococcus haemolyticus	1.71
R48	Staphylococcus haemolyticus	1.804	Staphylococcus haemolyticus	1.783
	Staphylococcus haemolyticus	1.85	Staphylococcus haemolyticus	1.765
R49	Staphylococcus haemolyticus	2.221	Staphylococcus haemolyticus	1.984
	Staphylococcus haemolyticus	2.197	Staphylococcus haemolyticus	2.166
R50	Staphylococcus haemolyticus	2.064	Staphylococcus haemolyticus	1.968
	Staphylococcus haemolyticus	1.86	Staphylococcus haemolyticus	1.856
R53-1	Staphylococcus haemolyticus	2.181	Staphylococcus haemolyticus	2.128
	Staphylococcus haemolyticus	2.15	Staphylococcus haemolyticus	2.104
R55-1	Staphylococcus epidermidis	1.925	Staphylococcus epidermidis	1.802
	Staphylococcus epidermidis	1.845	Staphylococcus epidermidis	1.793
R55-2	Staphylococcus haemplyticus	1.891	Staphylococcus haemplyticus	1.961
	Staphylococcus haemplyticus	1.853	Staphylococcus haemplyticus	1.873
R61	Staphylococcus sciuri	1.938	Staphylococcus sciuri	1.717
	Staphylococcus sciuri	2.115	Staphylococcus sciuri	1.854
R62	Staphylococcus haemolyticus	1.85	Staphylococcus haemolyticus	1.809
	Staphylococcus haemolyticus	1.816	Staphylococcus haemolyticus	1.725
P31	Staphylococcus haemolyticus	1.704	not reliable identification	1.696
	Staphylococcus haemolyticus	2.042	Staphylococcus haemolyticus	1.912
P54	Staphylococcus hominis	1.912	Staphylococcus hominis	1.781
	Staphylococcus hominis	2.003	Staphylococcus hominis	1.879
P60-1	Staphylococcus haemolyticus	2.033	Staphylococcus haemolyticus	1.964
	Staphylococcus haemolyticus	1.851	Staphylococcus haemolyticus	1.808
P60-2	no peaks found	< 0	no peaks found	< 0
	Staphylococcus epidermidis	1.757	Staphylococcus epidermidis	1.721
P100	Staphylococcus haemolyticus	2.048	Staphylococcus haemolyticus	1.882
	not reliable identification	1.502	not reliable identification	1.438
P107	Staphylococcus hominis	1.85	Staphylococcus hominis	1.816
	Staphylococcus hominis	1.846	Staphylococcus hominis	1.765
P109	Staphylococcus haemolyticus	2.22	Staphylococcus haemolyticus	2.076
	Staphylococcus haemolyticus	2.162	Staphylococcus haemolyticus	1.899
P2	Staphylococcus hominis	1.981	Staphylococcus hominis	1.827
	Staphylococcus hominis	1.943	Staphylococcus hominis	1.769
P10	Staphylococcus haemolyticus	2.233	Staphylococcus haemolyticus	1.984
	Staphylococcus haemolyticus	2.139	Staphylococcus haemolyticus	2.024
P19	Staphylococcus epidermidis	1.904	Staphylococcus epidermidis	1.867
	Staphylococcus epidermidis	1.966	Staphylococcus epidermidis	1.905
P23	Staphylococcus warneri	1.703	not reliable identification	1.698
	Staphylococcus warneri	1.81	Staphylococcus warneri	1.752
P24	Staphylococcus haemolyticus	1.854	Staphylococcus haemolyticus	1.719
	no peaks found	< 0	no peaks found	< 0
P25	Staphylococcus hominis	2.006	Staphylococcus hominis	1.786
	Staphylococcus hominis	2.185	Staphylococcus hominis	2.122
P27	Staphylococcus haemolyticus	1.961	Staphylococcus haemolyticus	1.926
	Staphylococcus haemolyticus	1.771	not reliable identification	1.684
P30	Staphylococcus haemolyticus	1.854	Staphylococcus haemolyticus	1.742
	Staphylococcus haemolyticus	1.966	not reliable identification	1.661
P33	Staphylococcus haemolyticus	1.921	Staphylococcus haemolyticus	1.843
	Staphylococcus haemolyticus	2.062	Staphylococcus haemolyticus	2.017
P34	Staphylococcus haemolyticus	2.013	Staphylococcus haemolyticus	1.81
	Staphylococcus haemolyticus	1.903	Staphylococcus haemolyticus	1.825
P38-1	Staphylococcus epidermidis	1.9	Staphylococcus epidermidis	1.839
	Staphylococcus epidermidis	1.878	not reliable identification	1.432
P38-2	Staphylococcus haemolyticus	1.936	Staphylococcus haemolyticus	1.864
	Staphylococcus haemolyticus	2.029	Staphylococcus haemolyticus	2.005
P39	Staphylococcus hominis	1.92	Staphylococcus hominis	1.785
	Staphylococcus hominis	1.875	Staphylococcus hominis	1.83
P41	Staphylococcus haemolyticus	1.753	Staphylococcus haemolyticus	1.815
	no peaks found	< 0	no peaks found	< 0
P43	Staphylococcus haemolyticus	2.06	Staphylococcus haemolyticus	2.037
	Staphylococcus haemolyticus	1.975	Staphylococcus haemolyticus	1.9
P46	Staphylococcus haemolyticus	1.918	not reliable identification	1.653
	no peaks found	< 0	no peaks found	< 0
P47	Staphylococcus haemolyticus	2.039	Staphylococcus haemolyticus	2.008
	Staphylococcus haemolyticus	2.149	Staphylococcus haemolyticus	1.808
P50	Staphylococcus haemolyticus	2.163	Staphylococcus haemolyticus	1.91
	Staphylococcus haemolyticus	2.004	Staphylococcus haemolyticus	1.76
P56	Staphylococcus haemolyticus	2.147	Staphylococcus haemolyticus	2.042
	Staphylococcus haemolyticus	2.151	Staphylococcus haemolyticus	1.989
P57	Staphylococcus haemolyticus	1.878	Staphylococcus haemolyticus	1.843
	Staphylococcus haemolyticus	1.901	Staphylococcus haemolyticus	1.888
P66	Staphylococcus haemolyticus	2.082	Staphylococcus haemolyticus	2.077
	no peaks found	< 0	no peaks found	< 0
P71	Staphylococcus haemolyticus	2.14	Staphylococcus haemolyticus	1.957
	Staphylococcus haemolyticus	2.175	Staphylococcus haemolyticus	1.965
P72	Staphylococcus haemolyticus	2.086	Staphylococcus haemolyticus	1.871
	no peaks found	< 0	no peaks found	< 0
P84	Staphylococcus epidermidis	1.88	Staphylococcus epidermidis	1.742
	Staphylococcus epidermidis	1.746	not reliable identification	1.592
P88	Staphylococcus haemolyticus	2.107	Staphylococcus haemolyticus	1.996
	Staphylococcus haemolyticus	2.17	Staphylococcus haemolyticus	1.98
P91	Staphylococcus hominis	1.878	Staphylococcus hominis	1.732
	Staphylococcus hominis	1.99	Staphylococcus hominis	1.974
P95	Staphylococcus heamolyticus	2.161	Staphylococcus heamolyticus	1.94
	Staphylococcus heamolyticus	2.005	Staphylococcus heamolyticus	1.923
P96	Staphylococcus heamolyticus	1.993	Staphylococcus heamolyticus	1.889
	Staphylococcus heamolyticus	2.099	Staphylococcus heamolyticus	1.949
P97	Staphylococcus epidermidis	1.751	Staphylococcus epidermidis	1.75	?
	Staphylococcus epidermidis	1.902	Staphylococcus epidermidis	1.812
P98	Staphylococcus epidermidis	2.04	Staphylococcus epidermidis	1.957
	no peaks found	< 0	no peaks found	< 0
P99	Staphylococcus heamolyticus	1.829	Staphylococcus heamolyticus	1.798
	Staphylococcus heamolyticus	1.849	Staphylococcus heamolyticus	1.838
P102	Staphylococcus xylosus	2.126	Staphylococcus xylosus	2.058
	Staphylococcus xylosus	2.101	Staphylococcus xylosus	1.871

## Sheet: Disk diffusion (zone diameter)
Sample code	Zone diameter (mm)
	Penicillin	Trimethoprim	Tetracycline	Chloramphenicol	Sulphonamide	Cefoxitin	Gentamicine	Rifampicin	Erythromycin	Clindamycine	Fusidic acid	Vancomycin
1354	14	6	31	32	30	33	15	36	31	30	34	1.5
1357	6	6	28	30	6	25	22	44	30	30	34	1
1360	13	6	12	30	6	24	18	44	32	30	36	1.5
1707	6	6	30	30	22	24	23	40	32	32	34	1.5
1723	24	6	6	9	17	22	18	6	6	30	36	2
1730	6	6	8	28	19	22	21	40	18	23	34	1.5
1772	11	6	9	10	6	25	19	6	9	34	38	1
1910	10	23	12	32	6	28	34	42	32	34	34	1
1913-1	12	6	34	10	27	28	30	38	32	32	34	1.5
1913-2	6	24	7	30	6	24	18	42	30	32	34	1.5
1918-1	44	14	40	31	21	31	31	41	34	30	34	1.5
1918-2	9	18	30	26	31	30	30	26	10	21	12	1
1927-1	13	24	30	30	28	32	32	40	32	32	34	1
1927-1	13	29	38	34	12	26	26	44	34	34	38	1
1995	6	6	9	32	16	22	22	38	30	31	33	1.5
1997	8	6	8	10	6	30	30	6	30	30	34	1.5
2019	6	6	35	9	21	25	25	41	32	34	34	0.75
2043	6	6	7	31	19	17	17	42	32	30	30	1
2046	6	6	6	7	6	21	21	42	32	30	26	1
2048	6	6	7	8	22	24	24	6	31	28	34	1.5
2057	23	6	37	8	20	23	23	48	6	38	14	1.5
2092-1	9	6	7	8	6	27	27	6	6	6	33	1.5
2092-2	6	6	7	7	6	19	13	6	6	6	36	1.5
2096	6	6	34	30	6	23	16	40	31	30	34	1.5
2100	6	6	10	6	30	21	32	6	34	30	38	1.5
2115	6	30	7	7	6	26	19	43	34	34	35	1
2146	12	6	7	8	20	26	17	44	8	34	39	1
2148	6	26	6	26	6	23	14	42	6	6	28	1
R15	15	30	32	25	33	32	30	35	28	27	28	2
R16	6	24	6	9	6	23	19	6	6	6	36	1
R18	6	6	30	32	22	27	22	42	34	32	28	1.5
R21	23	6	26	27	30	22	30	40	25	24	34	1.5
R28	6	6	6	7	6	27	21	6	7	20	26	1
R29	13	6	31	28	26	32	30	40	29	28	31	1.5
R30	15	6	30	29	25	32	28	38	26	28	34	1.5
R32	6	6	6	8	6	25	36	46	34	43	36	1
R34	6	32	38	32	14	29	18	44	32	32	37	1
R35	6	6	7	9	6	20	34	44	7	16	36	1
R39-1	6	6	7	7	19	25	21	6	32	30	35	1.5
R39-2	6	26	8	8	6	23	30	6	8	30	32	1
R40	11	6	36	7	27	14	33	38	7	20	35	1.5
R41	6	6	6	9	6	23	18	6	30	30	35	1
R43	7	30	7	32	6	22	32	40	33	32	36	1.5
R45	12	6	36	32	6	30	20	42	34	32	34	0.75
R46	13	6	8	11	6	27	36	6	36	34	37	1
R48	8	24	26	8	6	22	19	37	28	27	31	1.5
R49	27	28	15	28	20	32	34	40	32	33	33	1.5
R50	6	6	12	31	20	25	23	42	32	32	37	1
R53-1	6	28	9	30	10	20	19	42	30	29	34	1.5
R53-2	6	6	36	32	6	32	21	44	34	32	34	0.75
R55-1	13	26	14	30	16	35	36	40	32	30	34	1.5
R55-2	6	6	31	29	27	20	12	38	30	30	30	1.5
R61	21	21	32	26	30	29	31	36	30	23	11	0.75
R62	6	6	6	23	6	23	31	40	6	6	35	1.5
P31	6	6	6	7	6'	21	19	6	7	20	31	1.5
P54	15	6	10	31	15	32	34	38	32	31	34	1
P60-1	6	6	15	29	23	24	23	41	32	39	34	1
P60-2	14	34	10	8	20	31	36	6	36	33	32	1.5
P100	6	24	9	10	6	25	21	42	32	30	34	1
P107	15	6	10	11	6	30	23	6	32	34	35	0.5
P109	6	6	9	7	25	20	32	6	32	31	33	1.5
P2	18	26	9	30	32	26	36	42	34	33	34	0.75
P10	6	6	9	9	19	25	20	38	6	6	36	1
P19	14	6	30	9	25	32	32	45	33	31	36	1.5
P23	15	6	9	12	25	31	30	40	32	32	31	1
P24	6	20	6	7	6	11	12	6	9	30	35	1.5
P25	16	30	30	34	9	30	33	40	6	14	36	1
P27	9	6	9	10	6	24	35	6	36	32	34	1
P30-1	14	20	30	30	6	33	19	40	31	30	33	1.5
P30-2	15	26	35	30	6	34	34	40	32	30	35	1
P33	6	6	7	7	6	21	34	6	32	33	36	1
P34	9	6	6	7	17	25	22	6	34	33	36	1.5
P38-1	6	26	28	30	22	24	35	39	32	32	35	1.5
P38-2	7	6	11	11	18	25	28	36	30	30	34	1.5
P39	12	12	9	9	6	23	19	6	33	30	33	1
P41-1	6	26	7	7	6	24	22	44	32	36	35	1
P41-2	6	24	6	7	6	24	22	44	32	32	36	1
P41-3	6	6	35	10	6	26	21	42	35	32	34	0.75
P43	6	6	28	31	21	23	15	41	30	31	34	1
P46	6	6	6	29	16	21	21	40	31	28	34	1.5
P47	6	6	6	9	6	23	19	6	26	23	12	0.75
P50	8	35	30	7	27	26	9	41	32	32	36	1
P56	6	6	34	9	20	25	21	41	31	30	35	1.5
P57	6	6	6	6	19	22	19	6	30	29	34	1.5
P66	6	6	6	37	6	27	21	6	6	26	6	1
P71	15	20	37	32	30	36	36	42	36	34	38	0.75
P72	17	6	40	30	14	32	36	44	36	38	36	1.5
P84	15	6	10	9	28	36	28	40	30	30	30	1.5
P88	6	6	8	30	6	23	20	6	34	32	33	1
P91	6	10	9	8	6	19	20	33	26	25	27	1
P95	6	6	6	6	22	23	21	6	33	30	36	1
P96	6	6	9	32	6	25	23	43	32	34	36	1
P97	14	6	10	10	23	32	30	38	30	29	30	1.5
P98	17	6	12	32	6	34	33	44	32	29	33	1
P99	8	27	6	6	26	25	23	6	32	31	35	1.5
P102	20	30	30	10	30	23	30	28	28	27	19	1
